# Supplementary material for: Electrochemical and Computational Studies Show That Vitamin C Assists Resveratrol, Piceatannol and Oxyresveratrol in Superoxide Scavenging, Suggesting a Superoxide Dismutase Mechanism
Source: Int J Mol Sci. 2026 Jun 24;27(13):5691. doi: 10.3390/ijms27135691 (PMC13361674; doi:10.3390/ijms27135691)
Supplement: Supplementary file 1 [file ijms-27-05691-s001.zip]

Archive with 2 entries (1 files):
- ijms-4304054-supplementary/
- ijms-4304054-supplementary/ijms-4304054-supplementary.pdf
